# Supplementary material for: In Vitro Assessment of the Prebiotic Effects of Poria Cocos Polysaccharides Using Fecal Microbiota from Normal-Weight and Obese Children
Source: Foods. 2025 Nov 27;14(23):4077. doi: 10.3390/foods14234077 (PMC12692152; doi:10.3390/foods14234077)
Supplement: Supplementary file 1 [file foods-14-04077-s001.zip]

Archive with 1 entries (1 files):
- foods-3995430-supplementary.pdf
